# Supplementary material for: Cyclopia intermedia (Honeybush) Induces Uncoupling Protein 1 and Peroxisome Proliferator-Activated Receptor Alpha Expression in Obese Diabetic Female db/db Mice
Source: Int J Mol Sci. 2023 Feb 15;24(4):3868. doi: 10.3390/ijms24043868 (PMC9964215; doi:10.3390/ijms24043868)
Supplement: Supplementary file 1 [file ijms-24-03868-s001.zip]

Archive with 1 entries (1 files):
- ijms-2132227-supplementary.pdf
